# Supplementary material for: Genetic diversity and structure of the red squat lobster (Grimothea monodon) in the Humboldt Current Ecosystem using SNP markers
Source: PeerJ. 2026 Jan 13;14:e20580. doi: 10.7717/peerj.20580 (PMC12810364; doi:10.7717/peerj.20580)
Supplement: Supplemental Information 2 [file peerj-14-20580-s002.xls]

## Sheet: Hoja1
	pop1	pop2	N1	N2	fixed	priv1	priv2	Chao1	Chao2	totalpriv	AFD
1	Chala	Chimbote	9	8	0	1978	1531	41	23	3509	0.033
2	Chala	Concepcion	9	6	0	2163	1181	41	28	3344	0,036
3	Chala	Constitucion	9	9	0	1911	1851	41	42	3762	0,034
4	Chala	Coquimbo	9	9	0	1882	1903	41	44	3785	0,034
5	Chala	Huacho	9	6	0	2086	1252	41	25	3338	0,034
6	Chala	Lima	9	10	0	1772	2014	41	51	3786	0,032
7	Chala	Marcona	9	10	0	1885	1999	41	57	3884	0,032
8	Chala	Mollendo	9	10	0	1929	1808	41	46	3737	0,031
9	Chala	Pisco	9	4	0	2323	841	41	21	3164	0,036
10	Chimbote	Concepcion	8	6	0	1800	1265	23	28	3065	0,035
11	Chimbote	Constitucion	8	9	0	1597	1984	23	42	3581	0,034
12	Chimbote	Coquimbo	8	9	0	1575	2043	23	44	3618	0,034
13	Chimbote	Huacho	8	6	0	1751	1364	23	25	3115	0,033
14	Chimbote	Lima	8	10	0	1506	2195	23	51	3701	0,032
15	Chimbote	Marcona	8	10	0	1518	2079	23	57	3597	0,031
16	Chimbote	Mollendo	8	10	0	1619	1945	23	46	3564	0,031
17	Chimbote	Pisco	8	4	0	1945	910	23	21	2855	0,036
18	Concepcion	Constitucion	6	9	0	1186	2108	28	42	3294	0,035
19	Concepcion	Coquimbo	6	9	0	1166	2169	28	44	3335	0,036
20	Concepcion	Huacho	6	6	0	1316	1464	28	25	2780	0,035
21	Concepcion	Lima	6	10	0	1110	2334	28	51	3444	0,035
22	Concepcion	Marcona	6	10	0	1158	2254	28	57	3412	0,034
23	Concepcion	Mollendo	6	10	0	1185	2046	28	46	3231	0,033
24	Concepcion	Pisco	6	4	0	1516	1016	28	21	2532	0,038
25	Constitucion	Coquimbo	9	9	0	1831	1912	42	44	3743	0,034
26	Constitucion	Huacho	9	6	0	2064	1290	42	25	3354	0,035
27	Constitucion	Lima	9	10	0	1753	2055	42	51	3808	0,033
28	Constitucion	Marcona	9	10	0	1807	1981	42	57	3788	0,032
29	Constitucion	Mollendo	9	10	0	1901	1840	42	46	3741	0,032
30	Constitucion	Pisco	9	4	0	2277	855	42	21	3132	0,037
31	Coquimbo	Huacho	9	6	0	2105	1250	44	25	3355	0,034
32	Coquimbo	Lima	9	10	0	1811	2032	44	51	3843	0,033
33	Coquimbo	Marcona	9	10	0	1887	1980	44	57	3867	0,032
34	Coquimbo	Mollendo	9	10	0	1927	1785	44	46	3712	0,031
35	Coquimbo	Pisco	9	4	0	2337	834	44	21	3171	0,037
36	Huacho	Lima	6	10	0	1186	2262	25	51	3448	0,033
37	Huacho	Marcona	6	10	0	1217	2165	25	57	3382	0,032
38	Huacho	Mollendo	6	10	0	1302	2015	25	46	3317	0,032
39	Huacho	Pisco	6	4	0	1599	951	25	21	2550	0,036
40	Lima	Marcona	10	10	0	2042	1914	51	57	3956	0,030
41	Lima	Mollendo	10	10	0	2103	1740	51	46	3843	0,030
42	Lima	Pisco	10	4	0	2525	801	51	21	3326	0,036
43	Marcona	Mollendo	10	10	0	2049	1814	57	46	3863	0,029
44	Marcona	Pisco	10	4	0	2452	856	57	21	3308	0,034
45	Mollendo	Pisco	10	4	0	2223	862	46	21	3085	0,034
