# Supplementary material for: Genetic diversity and structure of the red squat lobster (Grimothea monodon) in the Humboldt Current Ecosystem using SNP markers
Source: PeerJ. 2026 Jan 13;14:e20580. doi: 10.7717/peerj.20580 (PMC12810364; doi:10.7717/peerj.20580)
Supplement: Supplemental Information 3 [file peerj-14-20580-s003.txt]

divMigrate-online										
										
Relative directional Migration matrix Calculated using										
D (Jost, 2008)										
										
If bootstrapping has been carried out, statistically										
significant values (alpha = 0.5) are indicated with '*'										
										
 Pops	Chimbote	Huacho	Lima	Pisco	Marcona	Chala	Mollendo	Coquimbo	Constitucion	Concepcion
Chimbote	"	NA"	"	0.504"	"	0.609"	"	0.645"	"	0.505"	"	0.607"	"	0.61"	"	0.473"	"	0.733"	"	0.477"
Huacho	"	0.552"	"	NA"	"	0.379"	"	0.292"	"	0.54"	"	0.43"	"	0.397"	"	0.392"	"	0.373"	"	0.389"
Lima	"	0.59"	"	0.525"	"	NA"	"	0.425"	"	0.538"	"	0.596"	"	0.821"	"	0.566"	"	0.652"	"	0.469"
Pisco	"	0.323"	"	0.28"	"	0.364"	"	NA"	"	0.283"	"	0.362"	"	0.322"	"	0.308"	"	0.36"	"	0.299"
Marcona	"	0.659"	"	0.637"	"	0.618"	"	0.496"	"	NA"	"	0.748"	"	0.756"	"	0.746"	"	0.62"	"	0.555"
	"	0.466"	"	0.445"	"	0.481"	"	0.343"	"	0.535"	"	NA"	"	0.437"	"	0.535"	"	0.473"	"	0.385"
Mollendo	"	0.619"	"	0.655"	"	0.823"	"	0.687"	"	0.71"	"	0.692"	"	NA"	"	0.678"	"	0.704"	"	0.611"
Coquimbo	"	0.424"	"	0.357"	"	0.524"	"	0.369"	"	0.368"	"	0.631"	"	0.446"	"	NA"	"	0.568"	"	0.395"
Constitucion	"	0.728"	"	0.589"	"	0.933"	"	0.591"	"	0.521"	"	0.871"	"	0.481"	"	1"	"	NA"	"	0.38"
Concepcion	"	0.342"	"	0.351"	"	0.408"	"	0.337"	"	0.369"	"	0.426"	"	0.414"	"	0.393"	"	0.368"	"	NA"
